# Supplementary material for: Meta-analysis reveals between-population differences affect the link between glucocorticoids and population health
Source: Conserv Physiol. 2023 Feb 22;11(1):coad005. doi: 10.1093/conphys/coad005 (PMC9945071; doi:10.1093/conphys/coad005)
Supplement: Web_Material_coad005 [file web_material_coad005.zip]

Archive with 3 entries (3 files):
- Data_File1.xlsx
- Data_File2.xlsx
- Supplementary1-2.pdf
