# Supplementary material for: Meta-analysis reveals between-population differences affect the link between glucocorticoids and population health
Source: Conserv Physiol. 2023 Feb 22;11(1):coad005. doi: 10.1093/conphys/coad005 (PMC9945071; doi:10.1093/conphys/coad005)
Supplement: Web_Material_coad005 [file web_material_coad005.zip › Data_File1.xlsx]

## Sheet: Data_File1
uid	study_id	species_name	taxon	origin	location	study_type	life_history_stage	sex	stressor_name	stressor_type	duration	fitness_name	fitness_type	gc_measurement	mean_gc_low	se_gc_low	mean_gc_high	se_gc_high	mean_fitness_low	se_fitness_low	mean_fitness_high	se_fitness_high	n_gc_low	n_gc_high	n_fitness_low	n_fitness_high	fitness_reversed	authors	yr	journal	article_title
1	3	heterandria_formosa	fish	wild	field	observational	reproductive	female	predator_presence	predation_risk	days	average_offspring_per_female	reproductive_success	total	5.16	0.17	5.71	0.16	1.92	0.18	0.56	0.21	19	17	NA	NA	no	Humphrey, E et al.	2019	Ethology	Under pressure: Short‚Äê and long‚Äêterm response to predation varies in two populations of a live‚Äêbearing fish
2	7	taeniopygia_guttata	birds	captive	lab	experimental	reproductive	both	traffic_noise	predation_risk	weeks	offspring_body_mass	reproductive_success	baseline	1629.12	99.74	1296.83	78.15	14.72	0.15	14.49	0.16	88	88	NA	NA	no	Zollinger, SA et al.	2019	Conservation Physiology	Traffic noise exposure depresses plasma corticosterone and delays offspring growth in breeding zebra finches
3	7	taeniopygia_guttata	birds	captive	lab	experimental	reproductive	both	traffic_noise	predation_risk	weeks	granulocyte_lymphocyte_ratio	immune_function	baseline	1629.12	99.74	1296.83	78.15	0.87	0.08	0.68	0.08	88	88	NA	NA	no	Zollinger, SA et al.	2019	Conservation Physiology	Traffic noise exposure depresses plasma corticosterone and delays offspring growth in breeding zebra finches
4	8	microtus_oeconomus	mammals	captive	lab	experimental	NA	both	predator_presence	predation_risk	weeks	survival	survival	fgm	6.17	0.31	7.27	0.43	0.99	0.14	0.77	0.03	18	5	40	40	no	Shang, G et al.	2019	Oecologia	Synergistic effects of predation and parasites on the overwinter survival of root voles
5	8	microtus_oeconomus	mammals	captive	lab	experimental	NA	both	predator_presence	predation_risk	months	plasma_protein_concentration	body_condition	fgm	6.17	0.31	7.27	0.43	11.86	3.86	8.69	1.52	18	5	19	11	no	Shang, G et al.	2019	Oecologia	Synergistic effects of predation and parasites on the overwinter survival of root voles
6	8	microtus_oeconomus	mammals	captive	lab	experimental	NA	both	predator_presence	predation_risk	months	hematocrit	immune_function	fgm	6.17	0.31	7.27	0.43	56.71	3.3	53.35	4.82	18	5	18	6	no	Shang, G et al.	2019	Oecologia	Synergistic effects of predation and parasites on the overwinter survival of root voles
7	9	larus_michahellis	birds	wild	field	experimental	adult	both	predator_presence	predation_risk	days	clutch_size	reproductive_success	fgm	1.13	0.08	1.06	0.07	2.85	0.06	2.92	0.05	23	25	33	38	no	Possenti, C et al.	2019	Current Zoology	Predation risk affects egg mass but not egg steroid hormone concentrations in yellow-legged gulls
8	9	larus_michahellis	birds	wild	field	experimental	adult	both	predator_presence	predation_risk	days	egg_mass	reproductive_success	fgm	1.13	0.08	1.06	0.07	86.271	1.7871	90.6642	1.98582	24	25	31	34	no	Possenti, C et al.	2019	Current Zoology	Predation risk affects egg mass but not egg steroid hormone concentrations in yellow-legged gulls
9	16	thamnophis_marcianus	reptiles	captive	lab	experimental	adult	female	food_limitation	food_limitation	weeks	litter_mass	reproductive_success	total	31.77	7	79.11	17.56	16.27	1.14	16.73	1.13	15	16	10	8	no	Holden, KG et al.	2019	Journal of Experimental Biology	Effects of early nutritional stress on physiology, life histories and their trade-offs in a model ectothermic vertebrate
10	16	thamnophis_marcianus	reptiles	captive	lab	experimental	adult	female	food_limitation	food_limitation	weeks	heterophil_lymphocyte_ratio	immune_function	total	31.77	7	79.11	17.56	0.04	0.006	0.023	0.006	15	16	NA	NA	no	Holden, KG et al.	2019	Journal of Experimental Biology	Effects of early nutritional stress on physiology, life histories and their trade-offs in a model ectothermic vertebrate
11	17	fregata_magnificens	birds	wild	lab	experimental	juvenile	both	unsupplemented_vs_supplemented	food_limitation	days	body_condition	body_condition	baseline	5.7	0.5	5.3	0.9	1391	39	1253	31	8	12	NA	NA	no	Sebastiano, M et al.	2019	Conservation Letters	ÔªøFood supplementation protects Magnificent frigatebird chicks against a fatal viral disease
12	22	apodemus_sylvaticus	mammals	wild	field	observational	juvenile	both	habitat_quality	food_limitation	years	body_mass	body_condition	fgm	2.85	0.12	3.15	0.15	17.32	0.26	13.3	0.64	66	27	NA	NA	no	Navarro-Castilla, A and Barja, I	2019	Integrative Zoology	ÔªøStressful living in lower-quality habitats? Body mass, feeding behavior and physiological stress levels in wild wood mouse populations
13	23	megalobrama_amblycephala	fish	captive	lab	experimental	juvenile	both	stocking_density	density	weeks	weight_gain_rate	body_condition	baseline	26.07	1.39	32.06	1.71	354.05	10.6	188.05	8.2	3	3	NA	NA	no	Wang, Y-W et al.	2019	Aquaculture Research	ÔªøEffects of stocking density on the growth performance, digestive enzyme activities, antioxidant resistance, and intestinal microflora of blunt snout bream (Megalobrama amblycephala) juveniles
14	23	megalobrama_amblycephala	fish	captive	lab	experimental	juvenile	both	stocking_density	density	weeks	survival_rate	survival	baseline	26.07	1.39	32.06	1.71	98.9	1.11	86.67	4.41	3	3	NA	NA	no	Wang, Y-W et al.	2019	Aquaculture Research	ÔªøEffects of stocking density on the growth performance, digestive enzyme activities, antioxidant resistance, and intestinal microflora of blunt snout bream (Megalobrama amblycephala) juveniles
15	23	megalobrama_amblycephala	fish	captive	lab	experimental	juvenile	both	stocking_density	density	weeks	hepatosomatic_index	body_condition	baseline	26.07	1.39	32.06	1.71	1.07	0.1	0.8	0.11	3	3	NA	NA	no	Wang, Y-W et al.	2019	Aquaculture Research	ÔªøEffects of stocking density on the growth performance, digestive enzyme activities, antioxidant resistance, and intestinal microflora of blunt snout bream (Megalobrama amblycephala) juveniles
16	26	oreochromis_niloticus	fish	captive	lab	experimental	juvenile	both	stocking_density	density	weeks	survival_rate	survival	total	5.99	1	2.62	0.25	69.7	5.66	26.6	3.9	3	3	NA	NA	no	Liu, G et al.	2018	Fish and Shellfish Immunology	ÔªøInfluence of stocking density on growth, digestive enzyme activities, immune responses, antioxidant of Oreochromis niloticus fingerlings in biofloc systems
17	26	oreochromis_niloticus	fish	captive	lab	experimental	juvenile	both	stocking_density	density	weeks	final_average_biomass	body_condition	total	5.99	1	2.62	0.25	2.69	0.13	7.95	0.24	3	3	NA	NA	no	Liu, G et al.	2018	Fish and Shellfish Immunology	ÔªøInfluence of stocking density on growth, digestive enzyme activities, immune responses, antioxidant of Oreochromis niloticus fingerlings in biofloc systems
18	28	ambystoma_maculatum	amphibians	wild	lab	experimental	juvenile	both	conspecific_density	density	weeks	weight_at_metamorphosis	body_condition	total	2.45	0.1	2.8	0.8	1.48	0.06	1.12	0.03	32	32	NA	NA	no	Charbonnier, JF et al.	2018	Diversity	ÔªøCross-Life Stage Effects of Aquatic Larval Density and Terrestrial Moisture on Growth and Corticosterone in the Spotted Salamander
19	30	enhydra_lutris	mammals	wild	field	observational	NA	female	resource_limitation	food_limitation	years	immune_function	immune_function	stress_induced	111.43	6.16	89.74	2.98	17.73	1.47	20.77	0.72	61	217	NA	NA	no	Chinn, SM et al.	2018	Ecology and Evolution	ÔªøLactation and resource limitation affect stress responses, thyroid hormones, immune function, and antioxidant capacity of sea otters (Enhydra lutris)
20	36	scophthalamus_maximus	fish	captive	lab	experimental	juvenile	both	stocking_density	density	weeks	growth_rate	body_condition	total	1.16	0.023094	1.72	0.080829	2.35	0.0635085	2.09	0.023094	3	3	NA	NA	no	Liu et al.	2017	Acta Oceanology	ÔªøStocking density effects on growth and stress response of juvenile turbot (Scophthalmus maximus) reared in land-based recirculating aquaculture system
21	36	scophthalamus_maximus	fish	captive	lab	experimental	juvenile	both	stocking_density	density	weeks	survival_rate	survival	total	1.16	0.023094	1.72	0.080829	99.5	1.2644	99.6	2.17084	3	3	NA	NA	no	Liu et al.	2017	Acta Oceanology	ÔªøStocking density effects on growth and stress response of juvenile turbot (Scophthalmus maximus) reared in land-based recirculating aquaculture system
22	37	cyanistes_caeruleus	birds	wild	field	observational	provisioning	both	oak_tree_density	food_limitation	years	fledging_success	reproductive_success	baseline	3	0.23	3.35	0.27	8.71	0.34	8.27	0.35	48	45	NA	NA	no	Henderson, LJ et al.	2017	Royal Society Open Science	ÔªøDo glucocorticoids predict fitness? Linking environmental conditions, corticosterone and reproductive success in the blue tit, Cyanistes caeruleus
23	37	cyanistes_caeruleus	birds	wild	field	observational	provisioning	both	asynchrony_caterpillar_peak	food_limitation	years	fledging_success	reproductive_success	baseline	3.14	0.25	2.93	0.25	7.16	0.5	7.38	0.34	83	144	NA	NA	no	Henderson, LJ et al.	2017	Royal Society Open Science	ÔªøDo glucocorticoids predict fitness? Linking environmental conditions, corticosterone and reproductive success in the blue tit, Cyanistes caeruleus
24	45	ochotona_curzoniae	mammals	wild	field	observational	adult	female	predator_sightings	predation_risk	years	body_mass	body_condition	total	17.92	2.42	36.18	8.39	153.26	5.06	152.37	4.24	79	72	NA	NA	no	Yin, B et al.	2017	Ecosphere	ÔªøEffects of predation risk on behavior, hormone levels, and reproductive success of plateau pikas
25	45	ochotona_curzoniae	mammals	wild	field	observational	adult	male	predator_sightings	predation_risk	years	body_mass	body_condition	total	17.85	1.83	33.41	5.72	151.63	3.16	149.72	2.57	83	75	NA	NA	no	Yin, B et al.	2017	Ecosphere	ÔªøEffects of predation risk on behavior, hormone levels, and reproductive success of plateau pikas
26	45	ochotona_curzoniae	mammals	wild	field	observational	adult	female	predator_sightings	predation_risk	years	monthly_reproductive_success_per_adult	reproductive_success	total	17.92	2.42	36.18	8.39	0.8	0.31	0.46	0.28	79	72	5	5	no	Yin, B et al.	2017	Ecosphere	ÔªøEffects of predation risk on behavior, hormone levels, and reproductive success of plateau pikas
27	45	ochotona_curzoniae	mammals	wild	field	observational	adult	male	predator_sightings	predation_risk	years	monthly_percent_with_developed_testes	reproductive_success	total	17.85	1.83	33.41	5.72	57.27	19.26	41.01	22.68	83	75	5	5	no	Yin, B et al.	2017	Ecosphere	ÔªøEffects of predation risk on behavior, hormone levels, and reproductive success of plateau pikas
28	57	dicologoglossa_cuneata	fish	captive	lab	experimental	juvenile	both	stocking_density	density	months	final_body_weight	body_condition	baseline	5.04	2.51	5.05	2.27	11	1.11	9.82	0.82	3	3	NA	NA	no	Herrera, M.	2015	Aquaculture Research	ÔªøMetabolic enzyme activities in relation to crowding stress in the wedge sole (Dicologoglossa cuneata)
29	57	dicologoglossa_cuneata	fish	captive	lab	experimental	juvenile	both	stocking_density	density	months	hepatosomatic_index	body_condition	baseline	5.04	2.51	5.05	2.27	0.9	0.06	0.62	0.04	3	3	NA	NA	no	Herrera, M.	2015	Aquaculture Research	ÔªøMetabolic enzyme activities in relation to crowding stress in the wedge sole (Dicologoglossa cuneata)
30	57	dicologoglossa_cuneata	fish	captive	lab	experimental	juvenile	both	stocking_density	density	months	survival_percent	survival	baseline	5.04	2.51	5.05	2.27	18.8	1.7	3.78	0.45	3	3	NA	NA	no	Herrera, M.	2015	Aquaculture Research	ÔªøMetabolic enzyme activities in relation to crowding stress in the wedge sole (Dicologoglossa cuneata)
31	57	dicologoglossa_cuneata	fish	captive	lab	experimental	juvenile	both	stocking_density	density	months	muscle_enzyme_activity	body_condition	baseline	5.04	2.51	5.05	2.27	1.83	0.83	12.52	0.78	3	3	10	10	yes	Herrera, M.	2015	Aquaculture Research	ÔªøMetabolic enzyme activities in relation to crowding stress in the wedge sole (Dicologoglossa cuneata)
32	58	thamnophis_sirtalis	reptiles	wild	field	observational	reproductive	female	energy_aquisition_assimilation	food_limitation	years	mass	body_condition	fgm	65.7	25	59.1	27.5	20	5	2	3	10	10	NA	NA	no	Halliday, WD et al.	2015	Conservation Physiology	ÔªøFaecal corticosterone metabolite concentrations are not a good predictor of habitat suitability for common gartersnakes
33	58	thamnophis_sirtalis	reptiles	wild	field	observational	reproductive	female	energy_aquisition_assimilation	food_limitation	years	litter_size	reproductive_success	fgm	65.7	25	59.1	27.5	9	1	0	0	10	10	NA	NA	no	Halliday, WD et al.	2015	Conservation Physiology	ÔªøFaecal corticosterone metabolite concentrations are not a good predictor of habitat suitability for common gartersnakes
34	61	lithobates_sylvaticus	amphibians	wild	lab	experimental	juvenile	both	food_treatment	food_limitation	weeks	body_mass	body_condition	total	0.295	0.146	0.568	0.174	1.25	0.03	0.8	0.04	6	6	NA	NA	no	Warne, RW et al.	2015	Journal of Experimental Zoology	ÔªøLarval Growth Rate and Sex Determine Resource Allocation and Stress Responsiveness Across Life Stages in Juvenile Frogs
35	61	lithobates_sylvaticus	amphibians	wild	lab	experimental	juvenile	both	food_treatment	food_limitation	weeks	growth_rate	body_condition	total	0.295	0.146	0.568	0.174	0.0013	0.0036	0.016	0.0039	6	6	NA	NA	no	Warne, RW et al.	2015	Journal of Experimental Zoology	ÔªøLarval Growth Rate and Sex Determine Resource Allocation and Stress Responsiveness Across Life Stages in Juvenile Frogs
36	62	morus_bassanus	birds	wild	field	observational	reproductive	both	sea_surface_temperature	food_limitation	months	triglyceride_levels	body_condition	baseline	-6	3.74	9.12	2.24	0.095	0.019	-0.225	0.034	10	10	NA	NA	no	Franci, CD et al.	2015	Comparative Biochemistry and Physiology, Part A	ÔªøNutritional stress in Northern gannets during an unprecedented low reproductive success year: Can extreme sea surface temperature event and dietary change be the cause?
37	75	orthopristis_chrysoptera	fish	captive	lab	experimental	NA	both	stocking_density	density	weeks	percent_survival	survival	baseline	29.73	3.30244	35.04	5.17667	15.01	3.94908	42.76	3.21	3	9	NA	NA	no	DiMaggio, MA et al.	2014	North American Journal of Aquaculture	ÔªøEffects of Stocking Density on Growth, Survival, and Stress Physiology of Pigfis
38	75	orthopristis_chrysoptera	fish	captive	lab	experimental	NA	both	stocking_density	density	weeks	weight	body_condition	baseline	29.73	3.30244	35.04	5.17667	16.8	2.77128	15.2	2.33333	3	9	NA	NA	no	DiMaggio, MA et al.	2014	North American Journal of Aquaculture	ÔªøEffects of Stocking Density on Growth, Survival, and Stress Physiology of Pigfis
39	82	capra_hircus	mammals	captive	lab	experimental	reproductive	female	conspecific_density	density	weeks	Body_mass_mother	body_condition	total	8.17	3.41	8.22	4.69	6.4	0.9	4.9	1.3	3	3	NA	NA	no	Vas, J et al.	2013	Applied Animal Behaviour Science	Social interactions, cortisol and reproductive success of domestic goats (Capra hircus) subjected to different animal densities during pregnancy
40	82	capra_hircus	mammals	captive	lab	experimental	reproductive	female	conspecific_density	density	weeks	Litter_weight	reproductive_success	total	8.17	3.41	8.22	4.69	5.8	0.4	5.3	0.4	3	3	NA	NA	no	Vas, J et al.	2013	Applied Animal Behaviour Science	Social interactions, cortisol and reproductive success of domestic goats (Capra hircus) subjected to different animal densities during pregnancy
41	82	capra_hircus	mammals	captive	lab	experimental	reproductive	female	conspecific_density	density	weeks	weight_of_kids	reproductive_success	total	8.17	3.41	8.22	4.69	3.4	0.1	3.5	0.1	3	3	NA	NA	no	Vas, J et al.	2013	Applied Animal Behaviour Science	Social interactions, cortisol and reproductive success of domestic goats (Capra hircus) subjected to different animal densities during pregnancy
42	90	tamiasciurus_hudsonicus	mammals	wid	field	experimental	reproductive	female	conspecific_density	density	years	pup_growth_rate	reproductive_success	total	6.79	0.1	7.29	0.074	1.52	0.026	2.149	0.068	97	66	12	15	no	Dantzer et al. 2013	2013	Science	Density Triggers Maternal Hormones That Increase Adaptive Offspring Growth in a Wild Mammal
43	95	clupea_harengus	fish	wild	field	experimental	NA	both	conspecific_density	density	minutes	blood_glucose	body_condition	total	166.76	45	591.14	64.51	6.51	0.25	5.84	0.6	8	8	8	8	no	Tenningen et al.	2012	Ices Journal of Marine Science	The response of herring to high crowding densities in purse-seines: survival and stress reaction
44	97	taeniopygia_guttata	birds	captive	lab	experimental	reproductive	both	conspecific_density	density	weeks	body_mass_adults	body_condition	total	1775.88	286	1535.96	174	20.25	0.65	19.14	0.51	20	20	NA	NA	no	Poot, H et al.	2012	Physiology and behaviour	Behavioural and physiological effects of population density on domesticated Zebra Finches (Taeniopygia guttata) held in aviaries
45	97	taeniopygia_guttata	birds	captive	lab	experimental	reproductive	both	conspecific_density	density	weeks	body_mass_offspring	reproductive_success	total	1775.88	286	1535.96	174	18.17	0.34	16.81	0.27	20	20	NA	NA	no	Poot, H et al.	2012	Physiology and behaviour	Behavioural and physiological effects of population density on domesticated Zebra Finches (Taeniopygia guttata) held in aviaries
46	97	taeniopygia_guttata	birds	captive	lab	experimental	reproductive	both	conspecific_density	density	weeks	tarsus_length_offspring	reproductive_success	total	1775.88	286	1535.96	174	15.67	0.12	15.15	0.12	20	20	NA	NA	no	Poot, H et al.	2012	Physiology and behaviour	Behavioural and physiological effects of population density on domesticated Zebra Finches (Taeniopygia guttata) held in aviaries
47	97	taeniopygia_guttata	birds	captive	lab	experimental	juvenile	both	brood_size	density	weeks	body_mass	body_condition	total	5000	1411.66	11510	4108.6	14.54	0.56	13.84	0.71	12	10	NA	NA	no	Poot, H et al.	2012	Physiology and behaviour	Behavioural and physiological effects of population density on domesticated Zebra Finches (Taeniopygia guttata) held in aviaries
48	97	taeniopygia_guttata	birds	captive	lab	experimental	juvenile	both	brood_size	density	weeks	tarsus_length	body_condition	total	5000	1411.66	11510	4108.6	15.19	0.25	14.74	0.26	12	10	NA	NA	no	Poot, H et al.	2012	Physiology and behaviour	Behavioural and physiological effects of population density on domesticated Zebra Finches (Taeniopygia guttata) held in aviaries
49	104	microtus_oeconomus	mammals	wild	field	experimental	adult	both	conspecific_density	density	weeks	minumum_number_known_to_be_alive	survival	total	6.36	0.9	8.35	0.23	0.475	0.025	0.355	0.025	24	120	2	2	no	Bian, JH et al,	2011	OIKOS	Does maternal stress influence winter survival of offspring in root voles Microtus oeconomus? A field experiment
50	104	microtus_oeconomus	mammals	wild	field	experimental	adult	both	conspecific_density	density	weeks	offspring_apparent_survival_probability	reproductive_success	total	6.36	0.9	8.35	0.23	0.99	0.025	0.94	0.045	24	120	2	2	no	Bian, JH et al,	2011	OIKOS	Does maternal stress influence winter survival of offspring in root voles Microtus oeconomus? A field experiment
51	105	alle_alle	birds	wild	field	observational	adult	both	foraging_conditions	food_limitation	months	adult_body_mass_greenland	body_condition	total	0.229	0.017	0.29	0.022	157.432	1.419	151.014	1.014	153	171	57	71	no	Harding et al.	2011	OECOLOGIA	Adverse foraging conditions may inpact body mass and survival of a high Arctic seabird
52	105	alle_alle	birds	wild	field	observational	adult	both	foraging_conditions	food_limitation	months	adult_body_mass_spitsbergen	body_condition	total	0.165	0.019	0.462	0.028	165.743	1.284	160.878	1.014	210	84	78	72	no	Harding et al.	2011	OECOLOGIA	Adverse foraging conditions may inpact body mass and survival of a high Arctic seabird
53	105	alle_alle	birds	wild	field	observational	adult	male	foraging_conditions	food_limitation	months	adult_survival_greenland	survival	total	0.229	0.017	0.29	0.022	0.669	0.07	0.925	0.04	153	171	147	147	no	Harding et al.	2011	OECOLOGIA	Adverse foraging conditions may inpact body mass and survival of a high Arctic seabird
54	105	alle_alle	birds	wild	field	observational	adult	female	foraging_conditions	food_limitation	months	adult_survival_greenland	survival	total	0.229	0.017	0.29	0.022	0.663	0.07	0.926	0.04	153	171	147	147	no	Harding et al.	2011	OECOLOGIA	Adverse foraging conditions may inpact body mass and survival of a high Arctic seabird
55	105	alle_alle	birds	wild	field	observational	adult	male	foraging_conditions	food_limitation	months	adult_survival_greenland	survival	total	0.165	0.019	0.462	0.028	0.833	0.03	0.801	0.03	210	84	110	285	no	Harding et al.	2011	OECOLOGIA	Adverse foraging conditions may inpact body mass and survival of a high Arctic seabird
56	105	alle_alle	birds	wild	field	observational	adult	female	foraging_conditions	food_limitation	months	adult_survival_greenland	survival	total	0.165	0.019	0.462	0.028	0.843	0.03	0.813	0.03	210	84	110	285	no	Harding et al.	2011	OECOLOGIA	Adverse foraging conditions may inpact body mass and survival of a high Arctic seabird
57	106	aphelocoma_coerulescens	birds	wild	field	observational	juvenile	both	conspecific_density	density	days	nestling_mass	body_condition	total	2.31	0.86	3.25	0.4	43.23	5.67	37.05	9.36	22	53	20	50	no	Rensel et al.	2011	General and Comparative Endocrinology	Corticosterone , brood size, and hatch order in free-liing Florida scrub-jay (Aphelocoma coerulescens) nestlings
58	107	hydroprogne_caspia	birds	captive	lab	experimental	juvenile	both	food_restriction	food_limitation	weeks	fledging_mass	body_condition	total	2.13	0.41	3.84	0.56	534.9	11.9	409.1	5.2	10	10	10	10	no	Lyons et al.	2011	Journal of Field Ornithology	Validating growth and development of a seabird as an indicator of food availability: captive-reared Caspian Tern chicks fed ad libitum and restricted diets
59	107	hydroprogne_caspia	birds	captive	lab	experimental	juvenile	both	food_restriction	food_limitation	weeks	tarsus_length	body_condition	total	2.13	0.41	3.84	0.56	47.3	0.5	43.2	0.6	10	10	10	10	no	Lyons et al.	2011	Journal of Field Ornithology	Validating growth and development of a seabird as an indicator of food availability: captive-reared Caspian Tern chicks fed ad libitum and restricted diets
60	108	lepus_americanus	mammals	wild	field	observational	adult	both	predator_presence	predation_risk	months	mass_index	body_condition	stress_induced	523.41	38.66	631.58	32.71	0.958	0.04	0.941	0.072	17	20	13	14	no	Sheriff et al.	2011	Oecologia	From process to pattern: how Xuctuating predation risk impacts
61	108	lepus_americanus	mammals	wild	field	observational	adult	both	predator_presence	predation_risk	months	Hematocrit %	immune_function	stress_induced	523.41	38.66	631.58	32.71	46.415	3.29	39.788	3.962	17	20	13	14	no	Sheriff et al.	2011	Oecologia	From process to pattern: how Xuctuating predation risk impacts
62	111	pygoscelis_adeliae	birds	wild	field	observational	adult	male	foraging_conditions	food_limitation	months	body_mass	body_condition	stress_induced	2.933	0.667	1.366	0.501	4.7	0.1	4.7	0.12	11	11	11	11	no	Beaulieu et al.	2010	Functional Ecology	When sea-ice clock is ahead of Ade ÃÅlie penguins‚Äô clock
63	111	pygoscelis_adeliae	birds	wild	field	observational	adult	female	foraging_conditions	food_limitation	months	body_mass	body_condition	stress_induced	4.032	1.634	3.199	1.133	4.042	0.117	4.213	0.117	11	11	11	11	no	Beaulieu et al.	2010	Functional Ecology	When sea-ice clock is ahead of Ade ÃÅlie penguins‚Äô clock
64	115	taeniopygia_guttata	birds	wild	lab	experimental	juvenile	both	low_quality_food	food_limitation	days	body_mass	body_condition	stress_induced	11.06	1.38	15.58	2.71	9.18	0.12	7.22	0.29	71	30	69	30	no	Honarmand	2010	PLOS one	Stressful Dieting: Nutritional Conditions but Not Compensatory Growth Elevate Corticosterone Levels in Zebra Finch Nestlings and Fledglings
64	115	taeniopygia_guttata	birds	wild	lab	experimental	juvenile	both	low_quality_food	food_limitation	days	tarsus_length	body_condition	stress_induced	11.06	1.38	15.58	2.71	13.55	0.07	13.03	0.17	71	30	69	30	no	Honarmand	2010	PLOS one	Stressful Dieting: Nutritional Conditions but Not Compensatory Growth Elevate Corticosterone Levels in Zebra Finch Nestlings and Fledglings
66	118	brycon _nsignis	fish	captive	lab	experimental	juvenile	both	stocking_density	density	months	body_mass	body_condition	stress_induced	83.4	2.57	96	8.47	118.4	1.64	100.3	0.64	10	10	10	10	no	Tolussi et al.	2010	Aquaculture	The effects of stocking density in physiological parameters and growth of the endangered teleost species piabanha, Brycon insignis (Steindachner, 1877)
67	118	brycon _nsignis	fish	captive	lab	experimental	juvenile	both	stocking_density	density	months	body_length	body_condition	stress_induced	83.4	2.57	96	8.47	23.2	0.08	22.2	0.01	10	10	10	10	no	Tolussi et al.	2010	Aquaculture	The effects of stocking density in physiological parameters and growth of the endangered teleost species piabanha, Brycon insignis (Steindachner, 1877)
68	118	brycon _nsignis	fish	captive	lab	experimental	juvenile	both	stocking_density	density	months	fultons_k	body_condition	stress_induced	83.4	2.57	96	8.47	0.9	0.004	1.07	0.004	10	10	10	10	no	Tolussi et al.	2010	Aquaculture	The effects of stocking density in physiological parameters and growth of the endangered teleost species piabanha, Brycon insignis (Steindachner, 1877)
69	119	scortum barcoo	fish	captive	lab	experimental	adult	both	stocking_density	density	days	body_mass	body_condition	stress_induced	78.5	7.88	83.37	8.3	96.62	2.99	75.54	6.36	48	48	48	48	no	Gang et al.	2010	Aquaculture	Effect of density on Scortum barcoo (McCulloch & Waite) juvenile performance in circular tanks
70	123	lepus_americanus	mammals	wild	lab	experimental	reproductive	female	predator_presence	predation_risk	days	litter_size	reproductive_success	stress_induced	284.345	35.559	656.845	137.25	3.64	0.24	3.22	0.28	12	14	12	14	no	Sheriff et al.	2009	Animal ecology	The sensitive hare: sublethal effects of predator stress on reproduction in snowshoe hares
71	123	lepus_americanus	mammals	wild	lab	experimental	reproductive	female	predator_presence	predation_risk	days	body_mass	reproductive_success	stress_induced	284.345	35.559	656.845	137.25	57.23	2.69	36.16	3.35	12	14	12	14	no	Sheriff et al.	2009	Animal ecology	The sensitive hare: sublethal effects of predator stress on reproduction in snowshoe hares
72	123	lepus_americanus	mammals	wild	lab	experimental	reproductive	female	predator_presence	predation_risk	days	Right_hind_foot	reproductive_success	stress_induced	284.345	35.559	656.845	137.25	36.08	0.86	30.57	0.74	12	14	12	14	no	Sheriff et al.	2009	Animal ecology	The sensitive hare: sublethal effects of predator stress on reproduction in snowshoe hares
73	130	cerorhinca_monocerata	birds	captive	lab	experimental	juvenile	both	resource_limitation	food_limitation	days	body_mass	body_condition	stress_induced	2.117	0.483	4.025	0.606	402.591	4.421	298.446	3.627	13	13	13	13	no	sears and hatch	2008	The Cooper Ornithological Society	RHINOCEROS AUKLET DEVELOPMENTAL RESPONSES TO FOOD LIMITATION: AN EXPERIMENTAL STUDY
74	130	cerorhinca_monocerata	birds	captive	lab	experimental	juvenile	both	resource_limitation	food_limitation	days	wing_chord_length	body_condition	stress_induced	2.117	0.483	4.025	0.606	140.838	1.673	143.525	1.259	13	13	13	13	no	sears and hatch	2008	The Cooper Ornithological Society	RHINOCEROS AUKLET DEVELOPMENTAL RESPONSES TO FOOD LIMITATION: AN EXPERIMENTAL STUDY
75	130	cerorhinca_monocerata	birds	captive	lab	experimental	juvenile	both	resource_limitation	food_limitation	days	Taursus_length	body_condition	stress_induced	2.117	0.483	4.025	0.606	31.576	0.173	30.89	0.174	13	13	13	13	no	sears and hatch	2008	The Cooper Ornithological Society	RHINOCEROS AUKLET DEVELOPMENTAL RESPONSES TO FOOD LIMITATION: AN EXPERIMENTAL STUDY
76	130	cerorhinca_monocerata	birds	captive	lab	experimental	juvenile	both	resource_limitation	food_limitation	days	culmen_length	body_condition	stress_induced	2.117	0.483	4.025	0.606	26.579	0.5225	24.55	0.277	13	13	13	13	no	sears and hatch	2008	The Cooper Ornithological Society	RHINOCEROS AUKLET DEVELOPMENTAL RESPONSES TO FOOD LIMITATION: AN EXPERIMENTAL STUDY
77	131	dicologlossa_cuneata	fish	captive	lab	experimental	juvenile	both	stocking_density	density	days	total_length	body_condition	stress_induced	17.039	0.954	49.342	4.561	12.2	0.4	11.9	0.1	10	10	10	10	no	Herrera, M et al.	2009	Aquacuture Research	Physiological responses of juvenile wedge sole Dicologoglossa cuneata (Moreau) to high stocking density
78	131	dicologlossa_cuneata	fish	captive	lab	experimental	juvenile	both	stocking_density	density	days	body_weight	body_condition	stress_induced	17.039	0.954	49.342	4.561	26.8	2.7	23.7	1.7	10	10	10	10	no	Herrera, M et al.	2009	Aquacuture Research	Physiological responses of juvenile wedge sole Dicologoglossa cuneata (Moreau) to high stocking density
79	131	dicologlossa_cuneata	fish	captive	lab	experimental	juvenile	both	stocking_density	density	days	survival_%	survival	stress_induced	17.039	0.954	49.342	4.561	93.7	8.8	90	4.7	10	10	10	10	no	Herrera, M et al.	2009	Aquacuture Research	Physiological responses of juvenile wedge sole Dicologoglossa cuneata (Moreau) to high stocking density
80	131	dicologlossa_cuneata	fish	captive	lab	experimental	juvenile	both	stocking_density	density	days	hematosomatic_index	body_condition	stress_induced	17.039	0.954	49.342	4.561	1.01	0.1	1.2	0.1	10	10	10	10	no	Herrera, M et al.	2009	Aquacuture Research	Physiological responses of juvenile wedge sole Dicologoglossa cuneata (Moreau) to high stocking density
81	132	scaphiopodidae	amphibians	captive	lab	experimental	juvenile	both	resource_limitation	food_limitation	days	body_mass	body_condition	baseline	7.91	1.074	6.841	1.774	2.675	0.117	2.342	0.095	12	12	33	33	no	Rettig and Lagon	2021	Ecology and evolution	A novel diet interacts with nutritional stress to modify juvenile behaviours and glucocortocoid responses
82	132	scaphiopodidae	amphibians	captive	lab	experimental	juvenile	both	resource_limitation	food_limitation	days	body_mass	body_condition	stress_induced	8.138	1.21	10.719	1.526	2.675	0.117	2.342	0.095	12	12	33	33	no	Rettig and Lagon	2021	Ecology and evolution	A novel diet interacts with nutritional stress to modify juvenile behaviours and glucocortocoid responses
90	163	octodon_degu	mammals	wild	field	observational	adult	both	edible_vegetation_availability	food_limitation	years	hematocrit	immune_function	baseline	106.997	23.682	172.028	22.497	0.76	0.01	0.72	0.01	37	50	35	51	no	Bauer et al.	2013	General and Comparative endocrinology	Habitat type influences endocrine stress response in the degu (Octodon degus)
91	163	octodon_degu	mammals	wild	field	observational	adult	both	edible_vegetation_availability	food_limitation	years	body_mass	body_condition	baseline	106.997	23.682	172.028	22.497	148.65	3.64	148.05	1.99	37	50	39	55	no	Bauer et al.	2013	General and Comparative endocrinology	Habitat type influences endocrine stress response in the degu (Octodon degus)
92	163	octodon_degu	mammals	wild	field	observational	adult	both	edible_vegetation_availability	food_limitation	years	hematocrit	immune_function	stress_induced	535.933	38.719	488.206	32.779	0.76	0.01	0.72	0.01	37	54	35	51	no	Bauer et al.	2013	General and Comparative endocrinology	Habitat type influences endocrine stress response in the degu (Octodon degus)
93	163	octodon_degu	mammals	wild	field	observational	adult	both	edible_vegetation_availability	food_limitation	years	body_mass	body_condition	stress_induced	535.933	38.719	488.206	32.779	148.65	3.64	148.05	1.99	37	54	39	55	no	Bauer et al.	2013	General and Comparative endocrinology	Habitat type influences endocrine stress response in the degu (Octodon degus)
94	163	octodon_degu	mammals	wild	field	observational	adult	both	cover_availability	predation_risk	years	hematocrit	immune_function	baseline	77.382	17.193	167.262	31.305	0.76	0.02	0.7	0.01	20	26	18	21	no	Bauer et al.	2013	General and Comparative endocrinology	Habitat type influences endocrine stress response in the degu (Octodon degus)
95	163	octodon_degu	mammals	wild	field	observational	adult	both	cover_availability	predation_risk	years	body_mass	body_condition	baseline	77.382	17.193	167.262	31.305	119.5	4.4	148.6	2.8	20	26	21	25	no	Bauer et al.	2013	General and Comparative endocrinology	Habitat type influences endocrine stress response in the degu (Octodon degus)
96	163	octodon_degu	mammals	wild	field	observational	adult	both	cover_availability	predation_risk	years	hematocrit	immune_function	stress_induced	410.939	38.527	510.023	57.333	0.76	0.02	0.7	0.01	21	25	18	21	no	Bauer et al.	2013	General and Comparative endocrinology	Habitat type influences endocrine stress response in the degu (Octodon degus)
97	163	octodon_degu	mammals	wild	field	observational	adult	both	cover_availability	predation_risk	years	body_mass	body_condition	stress_induced	410.939	38.527	510.023	57.333	119.5	4.4	148.6	2.8	21	25	21	25	no	Bauer et al.	2013	General and Comparative endocrinology	Habitat type influences endocrine stress response in the degu (Octodon degus)
102	168	lates_calcarifer	fish	captive	lab	experimental	juvenile	both	stocking_density	density	months	myeloperoxidase_activity	immune_function	total	39.49	3.8	45.82	5.32	0.47	0.07	0.45	0.07	2	2	NA	NA	no	Sadhu et al.	2014	Fish Physiology & Biochemistry	Chronic stress due to high stocking density in open sea cage farming induces variation in biochemical and immunological functions in Asian seabass (Lates calcarifer, Bloch)
103	168	lates_calcarifer	fish	captive	lab	experimental	juvenile	both	stocking_density	density	months	plasma_glucose	body_condition	total	39.49	3.8	45.82	5.32	136.74	21.45	157.14	18.74	2	2	NA	NA	yes	Sadhu et al.	2014	Fish Physiology & Biochemistry	Chronic stress due to high stocking density in open sea cage farming induces variation in biochemical and immunological functions in Asian seabass (Lates calcarifer, Bloch)
104	169	rana_sylvatica	amphibians	wild	lab	experimental	juvenile	both	predator_cue	predation_risk	weeks	body_weight	body_condition	total	833.14	117.1	1873.65	390.34	0.053	0.003	0.024	0.002	16	16	NA	NA	no	Middlemis Maher et al.	2013	Proceedings of the Royal Society B	Stress hormones mediate predator-induced phenotypic plasticity in amphibian tadpoles
105	170	solea_senegalensis	fish	captive	lab	experimental	juvenile	both	stocking_density	density	days	lysozyme_activity	immune_function	total	7.77	2.59	30.09	4.47	18.34	2.4	11.14	1.86	2	2	NA	NA	no	Costas et al.	2013	Fish Physiology & Biochemistry	Interactive effects of a high-quality protein diet and high stocking density on the stress response and some innate immune parameters of Senegalese sole Solea senegalensis
106	170	solea_senegalensis	fish	captive	lab	experimental	juvenile	both	stocking_density	density	days	blood_glucose	body_condition	total	7.77	2.59	30.09	4.47	5	0.6	8.1	0.3	2	2	NA	NA	yes	Costas et al.	2013	Fish Physiology & Biochemistry	Interactive effects of a high-quality protein diet and high stocking density on the stress response and some innate immune parameters of Senegalese sole Solea senegalensis
107	171	pagrus_pagrus	fish	captive	lab	experimental	juvenile	both	food_limitation	food_limitation	days	weight	body_condition	total	8.16	1.21	6.6	1.37	101.08	4.7	91.75	7.18	1	1	NA	NA	no	Laiz-Carrion et al.	2012	Aquaculture International	Influence of food deprivation and high stocking density on energetic metabolism and stress response in red porgy, Pagrus pagrus L
108	171	pagrus_pagrus	fish	captive	lab	experimental	juvenile	both	stocking_density	density	days	weight	body_condition	total	8.16	1.17	18.59	0.86	101.08	4.7	99.02	6.42	1	1	NA	NA	no	Laiz-Carrion et al.	2012	Aquaculture International	Influence of food deprivation and high stocking density on energetic metabolism and stress response in red porgy, Pagrus pagrus L
109	172	salmo_salar	fish	captive	lab	experimental	juvenile	both	stocking_density	density	weeks	lysozyme_activity	immune_function	total	14.95	0.502	22.35	0.75	1.9	0.1	1.77	0.15	3	3	NA	NA	no	Liu et al.	2015	Marine and Freshwater Behaviour and Physiology	The effect of stocking density on growth and seven physiological parameters with assessment of their potential as stress response indicators for the Atlantic salmon ( <i>Salmo salar</i> )
110	172	salmo_salar	fish	captive	lab	experimental	juvenile	both	stocking_density	density	weeks	growth_rate	body_condition	total	14.95	0.502	22.35	0.75	107.36	0.36	103.24	0.75	3	3	NA	NA	no	Liu et al.	2015	Marine and Freshwater Behaviour and Physiology	The effect of stocking density on growth and seven physiological parameters with assessment of their potential as stress response indicators for the Atlantic salmon ( <i>Salmo salar</i> )
111	173	fratercula_arctica	birds	wild	field	experimental	reproductive	both	food_supplementation	food_limitation	years	mass_gain	body_condition	total	13.66	0.76	17.2	1.31	7.95	0.3	4.58	0.36	51	48	NA	NA	no	Fitzsimmons et al.	2017	Marine Ecology Progress Series	High growth and low corticosterone in food-supplemented Atlantic puffin Fratercula arctica chicks under poor foraging conditions
113	175	gadus_morhua	fish	captive	lab	experimental	juvenile	both	stocking_density	density	days	hematocrit	immune_function	baseline	5	2.5	16	6.8	22.7	0.87	23.22	1.17	6	6	NA	NA	no	Olsen et al.	2008	Aquaculture	The acute stress response in fed and food deprived Atlantic cod, Gadus morhua L.
114	175	gadus_morhua	fish	captive	lab	experimental	juvenile	both	stocking_density	density	days	blood_glucose	body_condition	baseline	5	2.5	16	6.8	2.76	0.19	4.28	0.19	6	6	NA	NA	yes	Olsen et al.	2008	Aquaculture	The acute stress response in fed and food deprived Atlantic cod, Gadus morhua L.
115	176	streptopelia_decaocto	birds	wild	field	experimental	juvenile	both	nestmate_presence	density	days	wing_web_index	body_condition	baseline	2.86	0.31	1.87	0.22	3.13	0.15	2.3	0.1	10	37	13	33	no	Eraud et al.	2008	General and Comparative endocrinology	Competition for resources modulates cell-mediated immunity and stress hormone level in nestling collared doves (Streptopelia decaocto)
116	177	sturnus_unicolor	birds	wild	field	experimental	juvenile	male	brood_size	density	days	body_mass	body_condition	total	48.95	13.17	59.48	8.42	88.57	2	80.29	1.71	16	17	NA	NA	no	Gil et al.	2008	Hormones and Behavior	Increased sibling competition does not increase testosterone or corticosterone levels in nestlings of the spotless starling (Sturnus unicolor)
117	177	sturnus_unicolor	birds	wild	field	experimental	juvenile	male	brood_size	density	days	cell_immune_response	immune_function	total	48.95	13.17	59.48	8.42	1.54	0.14	1.26	0.08	16	17	NA	NA	no	Gil et al.	2008	Hormones and Behavior	Increased sibling competition does not increase testosterone or corticosterone levels in nestlings of the spotless starling (Sturnus unicolor)
118	177	sturnus_unicolor	birds	wild	field	experimental	juvenile	female	brood_size	density	days	body_mass	body_condition	total	21.58	12.63	72.63	8.44	84.29	2.29	74.57	1.43	16	17	NA	NA	no	Gil et al.	2008	Hormones and Behavior	Increased sibling competition does not increase testosterone or corticosterone levels in nestlings of the spotless starling (Sturnus unicolor)
119	177	sturnus_unicolor	birds	wild	field	experimental	juvenile	female	brood_size	density	days	cell_immune_response	immune_function	total	21.58	12.63	72.63	8.44	1.57	0.1	1.17	0.07	16	17	NA	NA	no	Gil et al.	2008	Hormones and Behavior	Increased sibling competition does not increase testosterone or corticosterone levels in nestlings of the spotless starling (Sturnus unicolor)
120	178	rhamidia_quelen	fish	captive	lab	experimental	adult	both	fasting	food_limitation	days	blood_glucose	body_condition	total	30	7.4	161.1	19.9	55	19.2	50.7	16.9	4	4	NA	NA	yes	Barcellos et al.	2010	Aquaculture	The effects of fasting on cortisol, blood glucose and liver and muscle glycogen in adult jundi√° Rhamdia quelen
121	179	salmo_salar	fish	captive	lab	experimental	juvenile	female	crowding	density	weeks	wet_weight	body_condition	baseline	11.61	2.62	34.18	6.56	170.15	4.16	156.74	1.7	3	6	NA	NA	no	Basrur et al.	2010	Fish Physiology & Biochemistry	Effects of repeated crowding on the stress response and growth performance in Atlantic salmon (Salmo salar)
