# Supplementary material for: Meta-analysis reveals between-population differences affect the link between glucocorticoids and population health
Source: Conserv Physiol. 2023 Feb 22;11(1):coad005. doi: 10.1093/conphys/coad005 (PMC9945071; doi:10.1093/conphys/coad005)
Supplement: Web_Material_coad005 [file web_material_coad005.zip › Data_File2.xlsx]

## Sheet: Data_File2
uid	study_id	origin	location	study_type	sample_type	invasiveness	study_groups	post_hoc_notes	authors	yr	journal	article_title
1	3	wild	field	observational	whole_body	invasive	groups	fish were euthanized, frozen and ground up; suggest a third type of invasiveness, 'post-mortem invasive' or 'PM invasive'. I.e., invasive sample type but organisms are euthanized before sampling	Humphrey, E et al.	2019	Ethology	Under pressure: Short‚Äê and long‚Äêterm response to predation varies in two populations of a live‚Äêbearing fish
2	7	captive	lab	experimental	blood	invasive	groups	Blood samples taken from birds in control and experimental group	Zollinger, SA et al.	2019	Conservation Physiology	Traffic noise exposure depresses plasma corticosterone and delays offspring growth in breeding zebra finches
3	7	captive	lab	experimental	blood	invasive	groups	Blood samples taken from birds in control and experimental group	Zollinger, SA et al.	2019	Conservation Physiology	Traffic noise exposure depresses plasma corticosterone and delays offspring growth in breeding zebra finches
4	8	captive	lab	experimental	FCM	non_invasive	groups	predator and non-predator groups, measured corticosterone through faecal samples. Measured hematocrit and other measurements invasively	Shang, G et al.	2019	Oecologia	Synergistic effects of predation and parasites on the overwinter survival of root voles
5	8	captive	lab	experimental	FCM	non_invasive	groups	predator and non-predator groups, measured corticosterone through faecal samples. Measured hematocrit and other measurements invasively	Shang, G et al.	2019	Oecologia	Synergistic effects of predation and parasites on the overwinter survival of root voles
6	8	captive	lab	experimental	FCM	non_invasive	groups	predator and non-predator groups, measured corticosterone through faecal samples. Measured hematocrit and other measurements invasively	Shang, G et al.	2019	Oecologia	Synergistic effects of predation and parasites on the overwinter survival of root voles
7	9	wild	field	experimental	yolk	invasive	groups	predator presence and non-predator presence groups, measured eggs for weight and clutch size. Took 1 egg from nest froze and used yolk hormone assay	Possenti, C et al.	2019	Current Zoology	Predation risk affects egg mass but not egg steroid hormone concentrations in yellow-legged gulls
8	9	wild	field	experimental	yolk	invasive	groups	predator presence and non-predator presence groups, measured eggs for weight and clutch size. Took 1 egg from nest froze and used yolk hormone assay	Possenti, C et al.	2019	Current Zoology	Predation risk affects egg mass but not egg steroid hormone concentrations in yellow-legged gulls
9	16	captive	lab	experimental	blood	invasive	groups	normal and low food treatment groups, blood samples used for corticosterone	Holden, KG et al.	2019	Journal of Experimental Biology	Effects of early nutritional stress on physiology, life histories and their trade-offs in a model ectothermic vertebrate
10	16	captive	lab	experimental	blood	invasive	groups	normal and low food treatment groups, blood samples used for corticosterone	Holden, KG et al.	2019	Journal of Experimental Biology	Effects of early nutritional stress on physiology, life histories and their trade-offs in a model ectothermic vertebrate
11	17	wild	lab	experimental	blood	invasive	groups	disease symptom and non-symptom groups, blood samples of corticosterone	Sebastiano, M et al.	2019	Conservation Letters	ÔªøFood supplementation protects Magnificent frigatebird chicks against a fatal viral disease
12	22	wild	field	observational	FCM	non_invasive	groups	low and high quality habitat groups, used FCM	Navarro-Castilla, A and Barja, I	2019	Integrative Zoology	ÔªøStressful living in lower-quality habitats? Body mass, feeding behavior and physiological stress levels in wild wood mouse populations
13	23	captive	lab	experimental	blood	invasive	groups	high and low stocking density, cortisol measured through blood	Wang, Y-W et al.	2019	Aquaculture Research	ÔªøEffects of stocking density on the growth performance, digestive enzyme activities, antioxidant resistance, and intestinal microflora of blunt snout bream (Megalobrama amblycephala) juveniles
14	23	captive	lab	experimental	blood	invasive	groups	high and low stocking density, cortisol measured through blood	Wang, Y-W et al.	2019	Aquaculture Research	ÔªøEffects of stocking density on the growth performance, digestive enzyme activities, antioxidant resistance, and intestinal microflora of blunt snout bream (Megalobrama amblycephala) juveniles
15	23	captive	lab	experimental	blood	invasive	groups	high and low stocking density, cortisol measured through blood	Wang, Y-W et al.	2019	Aquaculture Research	ÔªøEffects of stocking density on the growth performance, digestive enzyme activities, antioxidant resistance, and intestinal microflora of blunt snout bream (Megalobrama amblycephala) juveniles
16	26	captive	lab	experimental	whole_body	invasive	groups	high and low stocking density, cortisol measured through whole body biochemical assay	Liu, G et al.	2018	Fish and Shellfish Immunology	ÔªøInfluence of stocking density on growth, digestive enzyme activities, immune responses, antioxidant of Oreochromis niloticus fingerlings in biofloc systems
17	26	captive	lab	experimental	whole_body	invasive	groups	high and low stocking density, cortisol measured through whole body biochemical assay	Liu, G et al.	2018	Fish and Shellfish Immunology	ÔªøInfluence of stocking density on growth, digestive enzyme activities, immune responses, antioxidant of Oreochromis niloticus fingerlings in biofloc systems
18	28	wild	lab	experimental	water	non_invasive	groups	high and low stocking density, cortisol measured through water samples	Charbonnier, JF et al.	2018	Diversity	ÔªøCross-Life Stage Effects of Aquatic Larval Density and Terrestrial Moisture on Growth and Corticosterone in the Spotted Salamander
19	30	wild	field	observational	blood	invasive	groups	high and low rescource availabilty groups, measured corticosterone and cortisol through blood	Chinn, SM et al.	2018	Ecology and Evolution	ÔªøLactation and resource limitation affect stress responses, thyroid hormones, immune function, and antioxidant capacity of sea otters (Enhydra lutris)
20	36	captive	lab	experimental	blood	invasive	groups	high and low stocking density, cortisol measured through blood	Liu et al.	2017	Acta Oceanology	ÔªøStocking density effects on growth and stress response of juvenile turbot (Scophthalmus maximus) reared in land-based recirculating aquaculture system
21	36	captive	lab	experimental	blood	invasive	groups	high and low stocking density, cortisol measured through blood	Liu et al.	2017	Acta Oceanology	ÔªøStocking density effects on growth and stress response of juvenile turbot (Scophthalmus maximus) reared in land-based recirculating aquaculture system
22	37	wild	field	observational	blood	invasive	temporal	different years that correspond to differing caterpillar abundance for forgaing by blue tits, measured corticosterone through blood	Henderson, LJ et al.	2017	Royal Society Open Science	ÔªøDo glucocorticoids predict fitness? Linking environmental conditions, corticosterone and reproductive success in the blue tit, Cyanistes caeruleus
23	37	wild	field	observational	blood	invasive	temporal	different years that correspond to differing caterpillar abundance for forgaing by blue tits, measured corticosterone through blood	Henderson, LJ et al.	2017	Royal Society Open Science	ÔªøDo glucocorticoids predict fitness? Linking environmental conditions, corticosterone and reproductive success in the blue tit, Cyanistes caeruleus
24	45	wild	field	observational	blood	invasive	temporal	different months corresponded to differnet levels of predator abaundance, took corticosterone through blood	Yin, B et al.	2017	Ecosphere	ÔªøEffects of predation risk on behavior, hormone levels, and reproductive success of plateau pikas
25	45	wild	field	observational	blood	invasive	temporal	different months corresponded to differnet levels of predator abaundance, took corticosterone through blood	Yin, B et al.	2017	Ecosphere	ÔªøEffects of predation risk on behavior, hormone levels, and reproductive success of plateau pikas
26	45	wild	field	observational	blood	invasive	temporal	different months corresponded to differnet levels of predator abaundance, took corticosterone through blood	Yin, B et al.	2017	Ecosphere	ÔªøEffects of predation risk on behavior, hormone levels, and reproductive success of plateau pikas
27	45	wild	field	observational	blood	invasive	temporal	different months corresponded to differnet levels of predator abaundance, took corticosterone through blood	Yin, B et al.	2017	Ecosphere	ÔªøEffects of predation risk on behavior, hormone levels, and reproductive success of plateau pikas
28	57	captive	lab	experimental	blood	invasive	groups	different stocking densities, took cortisol through blood	Herrera, M.	2015	Aquaculture Research	ÔªøMetabolic enzyme activities in relation to crowding stress in the wedge sole (Dicologoglossa cuneata)
29	57	captive	lab	experimental	blood	invasive	groups	different stocking densities, took cortisol through blood	Herrera, M.	2015	Aquaculture Research	ÔªøMetabolic enzyme activities in relation to crowding stress in the wedge sole (Dicologoglossa cuneata)
30	57	captive	lab	experimental	blood	invasive	groups	different stocking densities, took cortisol through blood	Herrera, M.	2015	Aquaculture Research	ÔªøMetabolic enzyme activities in relation to crowding stress in the wedge sole (Dicologoglossa cuneata)
31	57	captive	lab	experimental	blood	invasive	groups	different stocking densities, took cortisol through blood	Herrera, M.	2015	Aquaculture Research	ÔªøMetabolic enzyme activities in relation to crowding stress in the wedge sole (Dicologoglossa cuneata)
32	58	wild	field	observational	FCM	non_invasive	groups	different groups corresponding to different habitat suitability, FCM taken	Halliday, WD et al.	2015	Conservation Physiology	ÔªøFaecal corticosterone metabolite concentrations are not a good predictor of habitat suitability for common gartersnakes
33	58	wild	field	observational	FCM	non_invasive	groups	different groups corresponding to different habitat suitability, FCM taken	Halliday, WD et al.	2015	Conservation Physiology	ÔªøFaecal corticosterone metabolite concentrations are not a good predictor of habitat suitability for common gartersnakes
34	61	wild	lab	experimental	whole_body	invasive	groups		Warne, RW et al.	2015	Journal of Experimental Zoology	ÔªøLarval Growth Rate and Sex Determine Resource Allocation and Stress Responsiveness Across Life Stages in Juvenile Frogs
35	61	wild	lab	experimental	whole_body	invasive	groups		Warne, RW et al.	2015	Journal of Experimental Zoology	ÔªøLarval Growth Rate and Sex Determine Resource Allocation and Stress Responsiveness Across Life Stages in Juvenile Frogs
36	62	wild	field	observational	blood	invasive	temporal		Franci, CD et al.	2015	Comparative Biochemistry and Physiology, Part A	ÔªøNutritional stress in Northern gannets during an unprecedented low reproductive success year: Can extreme sea surface temperature event and dietary change be the cause?
37	75	captive	lab	experimental	blood	invasive	groups		DiMaggio, MA et al.	2014	North American Journal of Aquaculture	ÔªøEffects of Stocking Density on Growth, Survival, and Stress Physiology of Pigfis
38	75	captive	lab	experimental	blood	invasive	groups		DiMaggio, MA et al.	2014	North American Journal of Aquaculture	ÔªøEffects of Stocking Density on Growth, Survival, and Stress Physiology of Pigfis
39	82	captive	lab	experimental	blood	invasive	groups		Vas, J et al.	2013	Applied Animal Behaviour Science	Social interactions, cortisol and reproductive success of domestic goats (Capra hircus) subjected to different animal densities during pregnancy
40	82	captive	lab	experimental	blood	invasive	groups		Vas, J et al.	2013	Applied Animal Behaviour Science	Social interactions, cortisol and reproductive success of domestic goats (Capra hircus) subjected to different animal densities during pregnancy
41	82	captive	lab	experimental	blood	invasive	groups		Vas, J et al.	2013	Applied Animal Behaviour Science	Social interactions, cortisol and reproductive success of domestic goats (Capra hircus) subjected to different animal densities during pregnancy
42	90	wid	field	experimental	FCM	non_invasive	groups		Dantzer et al. 2013	2013	Science	Density Triggers Maternal Hormones That Increase Adaptive Offspring Growth in a Wild Mammal
43	95	wild	field	experimental	blood	invasive	groups		Tenningen et al.	2012	Ices Journal of Marine Science	The response of herring to high crowding densities in purse-seines: survival and stress reaction
44	97	captive	lab	experimental	blood	invasive	groups		Poot, H et al.	2012	Physiology and behaviour	Behavioural and physiological effects of population density on domesticated Zebra Finches (Taeniopygia guttata) held in aviaries
45	97	captive	lab	experimental	blood	invasive	groups		Poot, H et al.	2012	Physiology and behaviour	Behavioural and physiological effects of population density on domesticated Zebra Finches (Taeniopygia guttata) held in aviaries
46	97	captive	lab	experimental	blood	invasive	groups		Poot, H et al.	2012	Physiology and behaviour	Behavioural and physiological effects of population density on domesticated Zebra Finches (Taeniopygia guttata) held in aviaries
47	97	captive	lab	experimental	blood	invasive	groups		Poot, H et al.	2012	Physiology and behaviour	Behavioural and physiological effects of population density on domesticated Zebra Finches (Taeniopygia guttata) held in aviaries
48	97	captive	lab	experimental	blood	invasive	groups		Poot, H et al.	2012	Physiology and behaviour	Behavioural and physiological effects of population density on domesticated Zebra Finches (Taeniopygia guttata) held in aviaries
49	104	wild	field	experimental	blood	invasive	groups		Bian, JH et al,	2011	OIKOS	Does maternal stress influence winter survival of offspring in root voles Microtus oeconomus? A field experiment
50	104	wild	field	experimental	blood	invasive	groups		Bian, JH et al,	2011	OIKOS	Does maternal stress influence winter survival of offspring in root voles Microtus oeconomus? A field experiment
51	105	wild	field	observational	blood	invasive	groups		Harding et al.	2011	OECOLOGIA	Adverse foraging conditions may inpact body mass and survival of a high Arctic seabird
52	105	wild	field	observational	blood	invasive	groups		Harding et al.	2011	OECOLOGIA	Adverse foraging conditions may inpact body mass and survival of a high Arctic seabird
53	105	wild	field	observational	blood	invasive	groups		Harding et al.	2011	OECOLOGIA	Adverse foraging conditions may inpact body mass and survival of a high Arctic seabird
54	105	wild	field	observational	blood	invasive	groups		Harding et al.	2011	OECOLOGIA	Adverse foraging conditions may inpact body mass and survival of a high Arctic seabird
55	105	wild	field	observational	blood	invasive	groups		Harding et al.	2011	OECOLOGIA	Adverse foraging conditions may inpact body mass and survival of a high Arctic seabird
56	105	wild	field	observational	blood	invasive	groups		Harding et al.	2011	OECOLOGIA	Adverse foraging conditions may inpact body mass and survival of a high Arctic seabird
57	106	wild	field	observational	blood	invasive	groups		Rensel et al.	2011	General and Comparative Endocrinology	Corticosterone , brood size, and hatch order in free-liing Florida scrub-jay (Aphelocoma coerulescens) nestlings
58	107	captive	lab	experimental	blood	invasive	groups		Lyons et al.	2011	Journal of Field Ornithology	Validating growth and development of a seabird as an indicator of food availability: captive-reared Caspian Tern chicks fed ad libitum and restricted diets
59	107	captive	lab	experimental	blood	invasive	groups		Lyons et al.	2011	Journal of Field Ornithology	Validating growth and development of a seabird as an indicator of food availability: captive-reared Caspian Tern chicks fed ad libitum and restricted diets
60	108	wild	field	observational	FCM	non_invasive	temporal		Sheriff et al.	2011	Oecologia	From process to pattern: how Xuctuating predation risk impacts
61	108	wild	field	observational	FCM	non_invasive	temporal		Sheriff et al.	2011	Oecologia	From process to pattern: how Xuctuating predation risk impacts
62	111	wild	field	observational	blood	invasive	groups		Beaulieu et al.	2010	Functional Ecology	When sea-ice clock is ahead of Ade ÃÅlie penguins‚Äô clock
63	111	wild	field	observational	blood	invasive	groups		Beaulieu et al.	2010	Functional Ecology	When sea-ice clock is ahead of Ade ÃÅlie penguins‚Äô clock
64	115	wild	lab	experimental	blood	invasive	groups		Honarmand	2010	PLOS one	Stressful Dieting: Nutritional Conditions but Not Compensatory Growth Elevate Corticosterone Levels in Zebra Finch Nestlings and Fledglings
64	115	wild	lab	experimental	blood	invasive	groups		Honarmand	2010	PLOS one	Stressful Dieting: Nutritional Conditions but Not Compensatory Growth Elevate Corticosterone Levels in Zebra Finch Nestlings and Fledglings
66	118	captive	lab	experimental	blood	invasive	groups		Tolussi et al.	2010	Aquaculture	The effects of stocking density in physiological parameters and growth of the endangered teleost species piabanha, Brycon insignis (Steindachner, 1877)
67	118	captive	lab	experimental	blood	invasive	groups		Tolussi et al.	2010	Aquaculture	The effects of stocking density in physiological parameters and growth of the endangered teleost species piabanha, Brycon insignis (Steindachner, 1877)
68	118	captive	lab	experimental	blood	invasive	groups		Tolussi et al.	2010	Aquaculture	The effects of stocking density in physiological parameters and growth of the endangered teleost species piabanha, Brycon insignis (Steindachner, 1877)
69	119	captive	lab	experimental	blood	invasive	groups		Gang et al.	2010	Aquaculture	Effect of density on Scortum barcoo (McCulloch & Waite) juvenile performance in circular tanks
70	123	wild	lab	experimental	FCM	non_invasive	temporal		Sheriff et al.	2009	Animal ecology	The sensitive hare: sublethal effects of predator stress on reproduction in snowshoe hares
71	123	wild	lab	experimental	FCM	non_invasive	temporal		Sheriff et al.	2009	Animal ecology	The sensitive hare: sublethal effects of predator stress on reproduction in snowshoe hares
72	123	wild	lab	experimental	FCM	non_invasive	temporal		Sheriff et al.	2009	Animal ecology	The sensitive hare: sublethal effects of predator stress on reproduction in snowshoe hares
73	130	captive	lab	experimental	blood	invasive	groups		sears and hatch	2008	The Cooper Ornithological Society	RHINOCEROS AUKLET DEVELOPMENTAL RESPONSES TO FOOD LIMITATION: AN EXPERIMENTAL STUDY
74	130	captive	lab	experimental	blood	invasive	groups		sears and hatch	2008	The Cooper Ornithological Society	RHINOCEROS AUKLET DEVELOPMENTAL RESPONSES TO FOOD LIMITATION: AN EXPERIMENTAL STUDY
75	130	captive	lab	experimental	blood	invasive	groups		sears and hatch	2008	The Cooper Ornithological Society	RHINOCEROS AUKLET DEVELOPMENTAL RESPONSES TO FOOD LIMITATION: AN EXPERIMENTAL STUDY
76	130	captive	lab	experimental	blood	invasive	groups		sears and hatch	2008	The Cooper Ornithological Society	RHINOCEROS AUKLET DEVELOPMENTAL RESPONSES TO FOOD LIMITATION: AN EXPERIMENTAL STUDY
77	131	captive	lab	experimental	blood	invasive	groups		Herrera, M et al.	2009	Aquacuture Research	Physiological responses of juvenile wedge sole Dicologoglossa cuneata (Moreau) to high stocking density
78	131	captive	lab	experimental	blood	invasive	groups		Herrera, M et al.	2009	Aquacuture Research	Physiological responses of juvenile wedge sole Dicologoglossa cuneata (Moreau) to high stocking density
79	131	captive	lab	experimental	blood	invasive	groups		Herrera, M et al.	2009	Aquacuture Research	Physiological responses of juvenile wedge sole Dicologoglossa cuneata (Moreau) to high stocking density
80	131	captive	lab	experimental	blood	invasive	groups		Herrera, M et al.	2009	Aquacuture Research	Physiological responses of juvenile wedge sole Dicologoglossa cuneata (Moreau) to high stocking density
81	132	captive	lab	experimental	blood	invasive	groups		Rettig and Lagon	2021	Ecology and evolution	A novel diet interacts with nutritional stress to modify juvenile behaviours and glucocortocoid responses
82	132	captive	lab	experimental	blood	invasive	groups		Rettig and Lagon	2021	Ecology and evolution	A novel diet interacts with nutritional stress to modify juvenile behaviours and glucocortocoid responses
90	163	wild	field	observational	blood	invasive	groups		Bauer et al.	2013	General and Comparative endocrinology	Habitat type influences endocrine stress response in the degu (Octodon degus)
91	163	wild	field	observational	blood	invasive	groups		Bauer et al.	2013	General and Comparative endocrinology	Habitat type influences endocrine stress response in the degu (Octodon degus)
92	163	wild	field	observational	blood	invasive	groups		Bauer et al.	2013	General and Comparative endocrinology	Habitat type influences endocrine stress response in the degu (Octodon degus)
93	163	wild	field	observational	blood	invasive	groups		Bauer et al.	2013	General and Comparative endocrinology	Habitat type influences endocrine stress response in the degu (Octodon degus)
94	163	wild	field	observational	blood	invasive	groups		Bauer et al.	2013	General and Comparative endocrinology	Habitat type influences endocrine stress response in the degu (Octodon degus)
95	163	wild	field	observational	blood	invasive	groups		Bauer et al.	2013	General and Comparative endocrinology	Habitat type influences endocrine stress response in the degu (Octodon degus)
96	163	wild	field	observational	blood	invasive	groups		Bauer et al.	2013	General and Comparative endocrinology	Habitat type influences endocrine stress response in the degu (Octodon degus)
97	163	wild	field	observational	blood	invasive	groups		Bauer et al.	2013	General and Comparative endocrinology	Habitat type influences endocrine stress response in the degu (Octodon degus)
102	168	captive	lab	experimental	blood	invasive	groups		Sadhu et al.	2014	Fish Physiology & Biochemistry	Chronic stress due to high stocking density in open sea cage farming induces variation in biochemical and immunological functions in Asian seabass (Lates calcarifer, Bloch)
103	168	captive	lab	experimental	blood	invasive	groups		Sadhu et al.	2014	Fish Physiology & Biochemistry	Chronic stress due to high stocking density in open sea cage farming induces variation in biochemical and immunological functions in Asian seabass (Lates calcarifer, Bloch)
104	169	wild	lab	experimental	whole_body	invasive	groups		Middlemis Maher et al.	2013	Proceedings of the Royal Society B	Stress hormones mediate predator-induced phenotypic plasticity in amphibian tadpoles
105	170	captive	lab	experimental	blood	invasive	groups		Costas et al.	2013	Fish Physiology & Biochemistry	Interactive effects of a high-quality protein diet and high stocking density on the stress response and some innate immune parameters of Senegalese sole Solea senegalensis
106	170	captive	lab	experimental	blood	invasive	groups		Costas et al.	2013	Fish Physiology & Biochemistry	Interactive effects of a high-quality protein diet and high stocking density on the stress response and some innate immune parameters of Senegalese sole Solea senegalensis
107	171	captive	lab	experimental	blood	invasive	groups		Laiz-Carrion et al.	2012	Aquaculture International	Influence of food deprivation and high stocking density on energetic metabolism and stress response in red porgy, Pagrus pagrus L
108	171	captive	lab	experimental	blood	invasive	groups		Laiz-Carrion et al.	2012	Aquaculture International	Influence of food deprivation and high stocking density on energetic metabolism and stress response in red porgy, Pagrus pagrus L
109	172	captive	lab	experimental	blood	invasive	groups		Liu et al.	2015	Marine and Freshwater Behaviour and Physiology	The effect of stocking density on growth and seven physiological parameters with assessment of their potential as stress response indicators for the Atlantic salmon ( <i>Salmo salar</i> )
110	172	captive	lab	experimental	blood	invasive	groups		Liu et al.	2015	Marine and Freshwater Behaviour and Physiology	The effect of stocking density on growth and seven physiological parameters with assessment of their potential as stress response indicators for the Atlantic salmon ( <i>Salmo salar</i> )
111	173	wild	field	experimental	blood	invasive	temporal		Fitzsimmons et al.	2017	Marine Ecology Progress Series	High growth and low corticosterone in food-supplemented Atlantic puffin Fratercula arctica chicks under poor foraging conditions
113	175	captive	lab	experimental	blood	invasive	groups		Olsen et al.	2008	Aquaculture	The acute stress response in fed and food deprived Atlantic cod, Gadus morhua L.
114	175	captive	lab	experimental	blood	invasive	groups		Olsen et al.	2008	Aquaculture	The acute stress response in fed and food deprived Atlantic cod, Gadus morhua L.
115	176	wild	field	experimental	blood	invasive	groups		Eraud et al.	2008	General and Comparative endocrinology	Competition for resources modulates cell-mediated immunity and stress hormone level in nestling collared doves (Streptopelia decaocto)
116	177	wild	field	experimental	blood	invasive	groups		Gil et al.	2008	Hormones and Behavior	Increased sibling competition does not increase testosterone or corticosterone levels in nestlings of the spotless starling (Sturnus unicolor)
117	177	wild	field	experimental	blood	invasive	groups		Gil et al.	2008	Hormones and Behavior	Increased sibling competition does not increase testosterone or corticosterone levels in nestlings of the spotless starling (Sturnus unicolor)
118	177	wild	field	experimental	blood	invasive	groups		Gil et al.	2008	Hormones and Behavior	Increased sibling competition does not increase testosterone or corticosterone levels in nestlings of the spotless starling (Sturnus unicolor)
119	177	wild	field	experimental	blood	invasive	groups		Gil et al.	2008	Hormones and Behavior	Increased sibling competition does not increase testosterone or corticosterone levels in nestlings of the spotless starling (Sturnus unicolor)
120	178	captive	lab	experimental	blood	invasive	groups		Barcellos et al.	2010	Aquaculture	The effects of fasting on cortisol, blood glucose and liver and muscle glycogen in adult jundi√° Rhamdia quelen
121	179	captive	lab	experimental	blood	invasive	groups		Basrur et al.	2010	Fish Physiology & Biochemistry	Effects of repeated crowding on the stress response and growth performance in Atlantic salmon (Salmo salar)
